# Supplementary material for: Effectiveness of Mix-and-Match Vaccination in Preventing SARS-CoV-2 Omicron Variant Infection in Taiwan: A Test-Negative Control Study
Source: Vaccines (Basel). 2023 Aug 31;11(9):1441. doi: 10.3390/vaccines11091441 (PMC10535833; doi:10.3390/vaccines11091441)
Supplement: Supplementary file 1 [file vaccines-11-01441-s001.zip]

Archive with 1 entries (1 files):
- vaccines-2535738-supplementary.pdf
